# Supplementary material for: Statistical adjustment of genotyping error in a case–control study of childhood leukaemia
Source: BMC Med Res Methodol. 2012 Sep 13;12:141. doi: 10.1186/1471-2288-12-141 (PMC3514307; doi:10.1186/1471-2288-12-141)
Supplement: Additional file 1 — R functions for misclassification correction method. A text file containing the R functions required to run the logistic regression corrected for known misclassification, as outlined within this manuscript. [file 1471-2288-12-141-S1.txt]

# Correcting misclassified genotype (SNP) data
# Date: 19/10/2011
# Institute: Telethon Institute for Child Health Research
# Author: Matthew N Cooper
# Contributor: Nicholas H De Klerk (statistical methodology)

# Misclassification table
# - this function builds a misclassification table based on the input of the values
#   reading from left to right, one row at a time, assuming the gold standard (correct)
#   variable is the top (columns) and the misclassified variable is on the left (rows)

misclass <- function(a,b,c,d,e,f,g,h,i, levels){								# 'a' through 'i' are the values from the misclassification table, described above
  if(missing(e)){															    # if 'e' (5th variable) is not given, assume 2x2 misclassification table
    if(missing(levels)){levels=c(0,1)}											# if the user hasn't proved the levels, use labels 0 and 1  - important - these are sourced as to what to 'replace' the values from/to in the corsnp function
    miscal <- data.frame(matrix(c(a,b,c,d), nrow=2, byrow=T))					# compile values into a table
    miscal[,3] <- rowSums(miscal)												# calculate the row sums, place in the last column
    miscal[3,] <- colSums(miscal)												# calculate the column sums, place in the last row
    names(miscal) <- c(levels,"RowT")												# name the columns - important - these are sourced as to what to 'replace' the values from/to in the corsnp function
    row.names(miscal) <- c(levels,"ColT")											# name the rows - important - these are sourced as to what to 'replace' the values from/to in the corsnp function
    if(b==0 & c==0) {print("Based on your input you have no misclassification, it is not possible to run imputations with this data")}
    return(miscal)																# return the table as output
  } else {																		# OTHERWISE - if a value is provided in 'e', assume 3x3 misclassification table
    if(missing(levels)){levels=c(0,1,2)}										# if the user hasn't proved the levels, use labels 0, 1 and 2  - important - these are sourced as to what to 'replace' the values from/to in the corsnp function
    miscal <- data.frame(matrix(c(a,b,c,d,e,f,g,h,i), nrow=3, byrow=T))			# compile values into a table
    miscal[,4] <- rowSums(miscal)												# calculate the row sums, place in the last column
    miscal[4,] <- colSums(miscal)												# calculate the column sums, place in the last row
    names(miscal) <- c(levels,"RowT")												# name the columns - important - these are sourced as to what to 'replace' the values from/to in the corsnp function
    row.names(miscal) <- c(levels,"ColT")											# name the rows - important - these are sourced as to what to 'replace' the values from/to in the corsnp function
    if(any(miscal[4,]==0)){print("Your misclassification table implies that at least one of your 3 levels was not present in the gold standard measure, therefore 100% of at least on level of the misclassified variable will need to be recoded. As there is is no variance around an estimate of 1 as a proportion, please make the required change(s) in your data, and then, if appropriate, re submit using a revised 2x2 misclassification table ")}
    return(miscal)																# return the table (data.frame) as output
  }
}

# Data preparation
# - a simple function that completes the row (record) deletion of any rows that have at least one missing data item for
#	any of the variables to be used in the model, this is to ensure the correct data is provided to the correction function
# 	during the running of the model

dataprep <- function(data, variables){				# data is the data.frame holding the data and variables is the exhaustive list of variables to be used in the model provided as a vector 'c("y","x1",...)'
  temp <- data[,variables]							# create a data.frame called temp holding only the variables to be used (removes all other columns)
  temp <- na.omit(temp)								# remove any rows that have one or more NA's. 
  row.names(temp) <- 1:nrow(temp)					# 'reset' the row names for consistency after row deletion
  return(temp)										# return the table (data.frame) as output
}
 
# Model wrapper function
# - this funciton is to run the model, in conjunction with the imbeded snp correction function a number of times, compiling the output,
# 	the output from this function is then passed (by the user) to the 'resmain' function for presentable compilation of results,
# 	each set of coefficient estimates is one row and each column is a different variable from the model 

runmodel <- function(formula, data, times){																		# specify the formula in usual fashion (with correction function embeded), the data set (with no missing values - see Data preparation above), and the number of times the model is to be run
  coefs <- matrix(nrow=times,ncol=nrow(summary(glm(formula, data=data, family="binomial"))$coefficients))		# set up a matrix to collect the coefficients, model is run once where to work out there require column number (taking into account factor levels etc)
  varstr <- matrix(nrow=times,ncol=ncol(coefs))			      													# set up a matrix to store the variance components from each iteration of the model
  nulldev <- vector()																							# set up a vector to store the null deviance from each model (despite this not changing between models)
  resdev <- vector()																							# set up a vector to store the residual deviance from each model
  resdf <- vector()																								# set up a vector to store the residual deviance degrees of freedom from each model
  for(j in 1:times){																							# run line following lines the number of times specified by the user
    temp <- glm(formula, data=data, family="binomial")															# run the logistic regression model and store the results in temp
    coefs[j,] <- summary(temp)$coefficients[,1]																	# store the coefficient estimates from the model
    varstr[j,] <- diag(vcov(temp))																				# store the variance estimates from the model
    nulldev[j] <- temp$null.deviance																			# store the null deviance from the model
    resdev[j] <- temp$deviance																					# store the residual deviance from the model
    resdf[j] <- temp$df.residual																				# store the residual deviance degrees of freedom from the model
  }
  return(list(coefs,varstr, nulldev, resdev,resdf))																# compile the 5 sets of results from above into a list and return as output
}

# Rubin variance estimator
# - calculate the rubin variance estimate for the coefficients based on the iterations of the model performed including the snp correction,
#	this is used only within the resmain function during results compilation

rubinv <- function(resmat){																						# the output from runmodel is the input to the function
  k <- nrow(resmat[[1]])																						# k is the number of iterations of the model that were run (hence the number of rows of the results file given each row is one set of coefficient estimates)
  rubres <- vector(length=ncol(resmat[[1]]))																	# set up a vector for the output, one variance estimate per variable in the model
  for(i in 1:length(rubres)){																					# run the calculation onces for each variable in the model
    rubres[i] <- 1/k*sum(resmat[[2]][,i]) + (1+1/k)*(1/(k-1))*sum((resmat[[1]][,i]-mean(resmat[[1]][,i]))^2)	# calculate the rubin variance
  }
  return(rubres)																								# return the vector as output
}

###############
# WOOOOOOOOOO #
###############

# Result compilation
# - given the output from runmodel is a set of coefficient and variance estimates, this function compiles those nicely into a table

resmain <- function(a,b){																			# the input is the output from runmodel AND the model run once with the misclassified snp (ie no correction applied)
    results <- as.data.frame(matrix(nrow=ncol(a[[1]]), ncol=11))									# set up a matric to collect the results, one row per variable in the model and 11 columns
    row.names(results) <- names(b$coefficients)														# row names are the names of the variables in the model
    names(results)[1] <- "Imp OR"																	
    mean <- apply(a[[1]], 2, function(x) (mean(x)))													# calculate (and store) the estimate of each coefficient, take as the mean of the iterations with adjustment
    results[,1] <- round(exp(mean),3)																# exponentiate and round these to calculate odds ratios
    names(results)[2] <- "Orig OR"
    results[,2] <- round(exp(b$coefficients), 3)													# print the orignal odds ratios, rounded, from the model without correction
    names(results)[3] <- "Bias"
    results[,3] <- round(results[,1] - results[,2], 2)												# calculate the bias, the difference between the imputed estimates and the original estimates
    names(results)[4] <- "RubVar (OrigSca)"
    var <- rubinv(a)																				# calculate (and store) the rubin variance estimate for each coefficient
    sd <- sqrt(var)																					# calculate (and store) the standard deviation for each coefficient
    results[,4] <- round(var, 3)																	# print the rubin variance (rounded)
    names(results)[5] <- "L95"
    results[,5] <- round(exp(apply(cbind(mean,sd), 1, function (x) x[1] - 1.96*x[2])), 3)			# calculate the lower bound for the 95% confidence interval for the estimate of the coefficient
    names(results)[6] <- "U95"
    results[,6] <- round(exp(apply(cbind(mean,sd), 1, function (x) x[1] + 1.96*x[2])), 3)			# calculate the upper bound for the 95% confidence interval for the estimate of the coefficient
    names(results)[7] <- "Norm CI Range"
    results[,7] <- round(results[,6] - results[,5],3)												# calculate the width of the confidence interval
    names(results)[8] <- "P (Wald)"
    results[,8] <- round(apply(cbind(mean,var), 1, function (x) 1-pchisq((x[1]^2)/x[2],1)),4)		# calculate the p-value for the estimate based on the wald test
    names(results)[9] <- "P (Orig mod)"
    results[,9] <- round(summary(b)$coefficients[,4],4)												# print the original p-value for the estimate, before correction
    names(results)[10] <- "Null Dev"
    results[1,10] <- round(a[[3]][1],2)																# print the null deviance for the model
    results[2:nrow(results),10] <- ""																# avoid 'NA' being printed
    names(results)[11] <- "Res Dev (df)"										
    results[1,11] <- paste(round(mean(a[[4]]),2)," (",a[[5]][1],")",sep="")		            		# print the residual deviance estimate (and degrees of freedom) for the model, taken as the mean of the residual estimates
    results[2:nrow(results),11] <- ""																# avoid 'NA' being printed
    return(results)
}

# Genotype (SNP) correction fucntion
# - this function takes a misclassified SNP, a misclassfication table, and applies sampling methods to randomly resign subjects to the correct genotype,
#    based on drawing the proportion of subjects that require genotype correction from a normal distribution based on the proportion misclassfied (from the
#    misclassification table), with the ability to apply this to a subset of data, and using either a 2x2 or 3x3 misclassifcation table

corsnp <- function(snp, miscla, state=1, statelevel=1){																											# input is the misclassified snp, the misclassification table, and (optional) the variable and level of those that require changing (for example 'casecontrol' status and controls '0' only) 
    nsnp <- snp																																					# duplicate the snp into a new vector
    if(nrow(miscla)==3){																																			# if the misclassification table has 3 rows, then it is a 2x2 table and only 2 (at most) changes are required
        if(length(names(table(snp)))!=2) stop("Your SNP does not have 2 levels but the misclassification table provided is 2x2, so is insufficient")				# a check to ensure the wrong misclassification table isn't provided to the wrong snp
        w <- miscla[1,2];  n <-  miscla[1,3]																														# 'w' is the number considered wrong, out of 'n' total genotypes of that level
        change <- rbinom(1, sum(snp==row.names(miscla)[1] & state %in% statelevel), w/n)                                                                            # w/n is the estimate of the proportion of misclassification, a random variable is drawn from a normal distribution (approximation for a proportion)
        tbchanged <- sample(which(snp==row.names(miscla)[1] & state %in% statelevel), change) 																		# work out which records are to change, based on randomly sampling the required count (calculated above) out of those that meet the criteria for change
        nsnp[tbchanged] <- names(miscla)[2]																															# change their genotype (sourcing from the names in the misclassification table provided
        
        w <- miscla[2,1];  n <-  miscla[1,3]
        change <- rbinom(1, sum(snp==row.names(miscla)[2] & state %in% statelevel), w/n)
        tbchanged <- sample(which(snp==row.names(miscla)[2] & state %in% statelevel), change) # choose the rows to change
        nsnp[tbchanged] <- names(miscla)[1]
        
        return(nsnp)																																	# return the corrected snp as output
        
    } else{																																						# if the misclassification table has does not have 3 rows, we assume it as 4 and is a 3x3 misclassification table
        if(length(names(table(snp)))!=3) stop("Your SNP does not have 3 levels and hence the misclassification table provided is not of the correct dimensions")	# a check to ensure the wrong misclassification table isn't provided to the wrong snp
        # below there are 3 sets of 3 if statements, as for each genotype there will be 1 of 3 scenarios, either 2 changes are required (eg some of the 
        # 0's become 1's and some become 2's) or 1 change (2 choicese) is required (eg some of the 0's become 1's OR some of the 0's become 2's)	
        
        # changes for the first row of the misclassification table
        if(miscla[1,2]!=0 & miscla[1,3]!=0){																														# a check (repeated another 8 times below) to determine if a particular change is required
            w1 <- miscla[1,2];  w2 <- miscla[1,3];  n <-  miscla[1,4];  wt <- w1 + w2																					# 'w1' and 'w2' are the counts of genotypes considered wrong, out of 'n' total genotypes of that level, 'wt' is the total incorrect calls for that genotype
            change <- rbinom(1, sum(snp==row.names(miscla)[1] & state %in% statelevel), wt/n)                                                                         # randomally draw from the sample of TOTAL wrong genotype calls
            tbchanged <- sample(which(snp==row.names(miscla)[1] & state %in% statelevel), change)    																	# work out which records are to change, based on randomly sampling the required count (calculated above) out of those that meet the criteria for change
            tbchanged1 <- sample(tbchanged, round(change*(w1/wt),0))																									# of those, work out how many need to change in the first instance
            tbchanged2 <- tbchanged[!tbchanged %in% tbchanged1]																										# those remaining subjects are then all of those who require change in the second instance
            nsnp[tbchanged1] <- names(miscla)[2]																														# change their genotype (sourcing from the names in the misclassification table provided
            nsnp[tbchanged2] <- names(miscla)[3]																														# change their genotype (sourcing from the names in the misclassification table provided
        }
        if(miscla[1,2]!=0 & miscla[1,3]==0){
            w <- miscla[1,2];  n <-  miscla[1,4]
            change <- rbinom(1, sum(snp==row.names(miscla)[1] & state %in% statelevel), w/n)
            tbchanged <- sample(which(snp==row.names(miscla)[1] & state %in% statelevel), change) 
            nsnp[tbchanged] <- names(miscla)[2]
        }
        if(miscla[1,2]==0 & miscla[1,3]!=0){
            w <- miscla[1,3];  n <-  miscla[1,4]
            change <- rbinom(1, sum(snp==row.names(miscla)[1] & state %in% statelevel), w/n)
            tbchanged <- sample(which(snp==row.names(miscla)[1] & state %in% statelevel), change)
            nsnp[tbchanged] <- names(miscla)[3]
        }
        
        # changes for the second row of the misclassification table
        if(miscla[2,1]!=0 & miscla[2,3]!=0){
            w1 <- miscla[2,1];  w2 <- miscla[2,3];  n <-  miscla[2,4];  wt <- w1 + w2
            change <- rbinom(1, sum(snp==row.names(miscla)[2] & state %in% statelevel), wt/n)
            tbchanged <- sample(which(snp==row.names(miscla)[2] & state %in% statelevel), change) 
            tbchanged1 <- sample(tbchanged, round(change*(w1/wt),0))
            tbchanged2 <- tbchanged[!tbchanged %in% tbchanged1]
            nsnp[tbchanged1] <- names(miscla)[1]
            nsnp[tbchanged2] <- names(miscla)[3] 
        }
        if(miscla[2,1]!=0 & miscla[2,3]==0){
            w <- miscla[2,1];  n <-  miscla[2,4]
            change <- rbinom(1, sum(snp==row.names(miscla)[2] & state %in% statelevel), w/n)
            tbchanged <- sample(which(snp==row.names(miscla)[2] & state %in% statelevel), change)
            nsnp[tbchanged] <- names(miscla)[1]
        }
        if(miscla[2,1]==0 & miscla[2,3]!=0){
            w <- miscla[2,3];  n <-  miscla[2,4]
            change <- rbinom(1, sum(snp==row.names(miscla)[2] & state %in% statelevel), w/n)
            tbchanged <- sample(which(snp==row.names(miscla)[2] & state %in% statelevel), change) 
            nsnp[tbchanged] <- names(miscla)[3]
        }
        
        # changes for the third row of the misclassification table
        if(miscla[3,1]!=0 & miscla[3,2]!=0){
            w1 <- miscla[3,1];  w2 <- miscla[3,2];  n <-  miscla[3,4];  wt <- w1 + w2
            change <- rbinom(1, sum(snp==row.names(miscla)[3] & state %in% statelevel), wt/n)
            tbchanged <- sample(which(snp==row.names(miscla)[3] & state %in% statelevel), change)
            tbchanged1 <- sample(tbchanged, round(change*(w1/wt),0))
            tbchanged2 <- tbchanged[!tbchanged %in% tbchanged1]
            nsnp[tbchanged1] <- names(miscla)[1]
            nsnp[tbchanged2] <- names(miscla)[2]
        }
        if(miscla[3,1]!=0 & miscla[3,2]==0){
            w <- miscla[3,1];  n <-  miscla[3,4]
            change <- rbinom(1, sum(snp==row.names(miscla)[3] & state %in% statelevel), w/n)
            tbchanged <- sample(which(snp==row.names(miscla)[3] & state %in% statelevel), change)
            nsnp[tbchanged] <- names(miscla)[1]
        }
        if(miscla[3,1]==0 & miscla[3,2]!=0){
            w <- miscla[3,2];  n <-  miscla[3,4]
            change <- rbinom(1, sum(snp==row.names(miscla)[3] & state %in% statelevel), w/n)
            tbchanged <- sample(which(snp==row.names(miscla)[3] & state %in% statelevel), change) 
            nsnp[tbchanged] <- names(miscla)[2]
        }
        return(nsnp)																																	# return the corrected snp as output
    }
}
